# Supplementary material for: Loss of PLA2G4E compromises synaptic structure and cognitive outcomes in mice
Source: Life Sci Alliance. 2025 Jul 9;8(9):e202503323. doi: 10.26508/lsa.202503323 (PMC12241665; doi:10.26508/lsa.202503323)
Supplement: Supplementary file 2 [file LSA-2025-03323_TableS1.xlsx]

## Sheet: Hoja1
Table S1: Top 10 most significantly altered protein-coding genes in primary neuronal cultures infected with shPla2g4e expressing lentivirus with respect to shCtrl treated cultures. The first column indicates the gene name, the second the name of the encoded protein, the third some of the associated neuronal funcions described in literature, the fourth the extent of expression change (LogFC) and t…
Gene	Protein product	Associated neuronal function	logFC	adj.P.Val
Slc27a4	Long-chain fatty acid transort protein 4	Potentially impotant role in brain development; mutations are associated to Autism Spectrum Disorder (Maekawa et al., 2015)	-1.89	4.99e-08
Tubb3	Class III beta Tubulin	Main role in development and can increase in mature neurons following neuronal activity; several variants result in neurodevelopmental phanotypes (Puri et al., 2023)	-1.67	1.98e-07
Neb	Nebulin	(various isoforms) regulate spine stability, dendritic arbor complexity (Myers et al., 2020) and axon development (Pollitt et al., 2020); described in autism and schizophrenia susceptibility (Stone et al., 2007; Joo et al., 2013)	2.54	1.98e-07
Wiz	WIZ zinc finger	Regulator of protocadherin gene expression required for neuronal development; mutant mice show anxiety-like phenotype (Isbel et al., 2016)	-1.55	4.79e-07
Cck	.	Key modulator of a variety of circuits (GABA, endocannabinoids, dopamine..); it is strongly linked to CNS disorders (anxiety, panic attacks, deficits in fear extinction, schizophrenia, epilepsy) (Lee and Soltesz, 2011) and addiction (Ma and Giardino, 2022)	1.12	1.03e-06
Grn	Granulin Precursor	Neurotrophic, regulator of microglia, neuroinflammation, autophagy and lysosomal activity; haploinsufficiency results in frontotemporal dementia; overexpression slows neurodegenerative phenotype in mouse models (Chitramuthu et al., 2022)	-1.35	1.06e-06
Ldhb	Lactate Dehydrogenase B	Conversion of lactate into pyruvate; role in neuroinflammation and neurodegeneration; LDHB knockout mice show neurodegenerative phenotype (Pak et al., 2022)	-1.88	1.64e-06
Peg10	Paternally Expressed Gene 10	Peg10 overexpression is linked to alterations of cortical neuronal migration and Angelman syndromme pathophysiology (Pandya et al., 2021)	1.51	1.64e-06
Rras2	RAS-Related 2	Regulator of oligodendrocyte survival and differentiation; modulation of in vivo axonal myelination and neuronal transmission (Sanz-Rodriguez et al., 2018); R-Ras2 knockout mice reproduce myelin pathologies phenotype (Alcover-Sanchez, 2021)	-1.25	1.64e-06
Slc17a7	Vesicular glutamate transporter 1	Important role in memory, synaptic plasticity, neuronal development and neuronal activity (Du et al., 2020)	-1.3	2.02e-06
