# Supplementary material for: Loss of PLA2G4E compromises synaptic structure and cognitive outcomes in mice
Source: Life Sci Alliance. 2025 Jul 9;8(9):e202503323. doi: 10.26508/lsa.202503323 (PMC12241665; doi:10.26508/lsa.202503323)
Supplement: Supplementary file 3 [file LSA-2025-03323_TableS2.xlsx]

## Sheet: Supplementary table S1
Table S2. List of reagents and experimental models used in the study, including the source and catalog number
	SOURCE	IDENTIFIER
Antibodies
Mouse Monoclonal Antibody anti-β-Actin	Sigma-Aldrich	A5441
Rabbit Polyclonal Antibody anti-PLA2G4E	Proteintech	18088-1-AP
Mouse Monoclonal Antibody anti-Ankyrin G	Termo Fisher Scientific	33-8800
Mouse Monoclonal Antibody anti-NeuN	Millipore	MAB377
Rabbit Monoclonal Antibody anti-Synapsin I	Synaptic Systems	106011
Rabbit Polyclonal Antibody anti-Phospho-CREB (Ser133)	Cell Signalling	9198L
Rabbit Polyclonal Antibody anti-ARF6	Proteintech	20225-1-AP
Chicken Polyclonal Antibody anti-GFP	Millipore	AB16901
Mouse Monoclonal Antibody anti-Synaptophysin	Millipore	MAB5258
Mouse Monoclonal Antibody anti-VGLUT1	Millipore	MAB5502
Mouse Monoclonal Antibody anti-GAD67	Millipore	MAB5406
Rabbit Monoclonal Antibody anti-Homer1	Abcam	AB184955
Mouse Monoclonal Antibody anti-PSD95	Cell Signalling	36233
Rabbit Monoclonal Antibody anti-GluA1	Cell Signalling	13185S
Rabbit Polyclonal Antibody anti-Glur2/3	Upstate	06-676
Rabbit Polyclonal Antibody anti-NR2A	Upstate	06-313
Rabbit Polyclonal Antibody anti-NR2B	Upstate	06-600
Mouse Monoclonal Antibody anti-Nrx1β	NeuroMab	75216
Chemical
Tamoxifen	Sigma-Aldrich	T5648
Oligonucleotides
sh1-Pla2g4e sense: GGTCTATGGTCTCCTTGTA	This paper	N/A
sh1-Pla2g4e antisense: TACAAGGAGACCATAGACC	This paper	N/A
sh2-Pla2g4e sense: GGAAGATGGTGGTGGCCAA	This paper	N/A
sh2-Pla2g4e antisense: TTGGCCACCACCATCTTCC	This paper	N/A
sh3-Pla2g4e sense: GGGAGAGAACTATGAGCTA	This paper	N/A
sh3-Pla2g4e antisense: TAGCTCATAGTTCTCTCCC	This paper	N/A
36b4 Fw: AACATCTCCCCCTTCTCCTT	This paper	N/A
36b4 Rv: GAAGGCCTTGACCTTTTCAG	This paper	N/A
mPla2g4e Fw: ATGGTGACAGACTCCTTCGAG	This paper	N/A
mPla2g4e Rv: CCTCTGCGTAAAGCTGTGG	This paper	N/A
mSlc17a7 Fw: GGCTGGCAGTGACGAAAGTG	This paper	N/A
mSlc17a7 Rv: GGCTGGCAGTGACGAAAGTG	This paper	N/A
HuPLA2G4E Fw: AGCCCACAAACGGATGAAGAA	This paper	N/A
HuPLA2G4E Rv: CTGTCTGGCTCAGCATATCAG	This paper	N/A
Rat PSD95 Fw: ACCAAGATGAAGACACGCCC	doi: 10.1038/s44319-023-00048-8	N/A
Rat PSD95 Rv: ATCACAGGGGGAGAATTGGC	doi: 10.1038/s44319-023-00048-8	N/A
Recombinant DNA
pRK5-PLA2G4E	Kindly ceded by Dr Cravatt	N/A
pSUPER.neo+GFP	Oligoengine	VEC-PBS-005/0006
pLVTHM	Didier Trono Lab (Addgene)	12247
